# Supplementary material for: The NAC transcription factor MdNAC29 negatively regulates drought tolerance in apple
Source: Front Plant Sci. 2023 Jul 6;14:1173107. doi: 10.3389/fpls.2023.1173107 (PMC10359905; doi:10.3389/fpls.2023.1173107)
Supplement: Supplementary file 3 [file Table_1.xls]

## Sheet: Sheet1
Primer name	Primer sequence
MdNAC29-RT-F	AGCATCCGGGCAAAGCTTATCTGGA	qRT-PCR
MdNAC29-RT-R	CGGTCCAAACCACGGTTGGTGGTTA
MdRD22-RT-F	TGATGGGGTGAATGTTAAAG
MdRD22-RT-R	GAACCCAGACAACATGATCA
MdRD29A-RT-F	CTGAAGAAGGTAAAGGAGAA
MdRD29A-RT-R	CCTTCAAAATATCTCCTTGC
MdAREB1A -RT-F	CAGAGAATCAGCTGCCAGGT
MdAREB1A -RT-R	TCTCCATGTCCTGATTCTTC
MdAREB1B -RT-F	TTAGAACTAGAGGCAGAAGT
MdAREB1B -RT-R	CTGTCAATGTTCGTCGTAAG
MdDREB2A-RT-F	AAGAAAAGGAGGGGAGTAAT
MdDREB2A-RT-R	ATAGTTGTAACCTCCATCTC
MdMYB46-RT-F	CATCCTCACCTGCAATAAAAA
MdMYB46-RT-R	GGTAGTCAAGAAAAGGAAATG
MdPP2-B10-RT-F	TCTCATCGAACAGGGCAAGT
MdPP2-B10-RT-R	TGTAAAGGGTGGATGGGGAC
MdERD5-RT-F	ATGGGAAACGTATCGCGCTT
MdERD5-RT-R	TTGGCTTGTAACAGGTGAGC
MdACTIN-RT-F	ACACGGGGAGGTAGTGACAA
MdACTIN-RT-R	CCTCCAATGGATCCTCGTTA
MdNAC29-BiFC-F	tggcgcgccactagtggatccATGGAGGCAAAACGAAGCTCT	BiFC
MdNAC29-BiFC-R	agcggtaccctcgaggtcgacTTACGGTCCAAACCACGGTT
MdPP2-B10-BiFC-F	tggcgcgccactagtggatccATGTCTAAACAAATTACAAGAACCAGAA
MdPP2-B10-BiFC-R	agcggtaccctcgaggtcgacTTACATCCTTTTGGGTCTGATCTCA
MdNAC29-BD-F(1-150aa)	tcagaggaggacctgcatatgATGGAGGCAAAACGAAGCTCT	Y2H
MdNAC29-BD-R(1-150aa)	tcgacggatccccgggaattcTCTCATGGACCCGAGGTGC
AD-1-F	gtaccagattacgctcatatgATGCACTACCAGACCGAGTCATG
AD-1-R	atgcccacccgggtggaattcTCAGAGCCAGAGAGCCCCG
AD-2-F	gtaccagattacgctcatatgATGGCGGCAAAGACTCAGG
AD-2-R	atgcccacccgggtggaattcCTACCTAGCCCAACCTGGCG
AD-3-F	gtaccagattacgctcatatgATGTCAGCCATGGCAACCG
AD-3-R	atgcccacccgggtggaattcCTAATACAGCTCACTCTCCTTGTGAGT
AD-4-F	gtaccagattacgctcatatgTTTGGACATCACAAAAAAAGCCC
AD-4-R	atgcccacccgggtggaattcTCAAGCAAACACAAACCCGAT
AD-5-F	gtaccagattacgctcatatgATGGATCTGCAGGCCTTGC
AD-5-R	atgcccacccgggtggaattcCTACATCCTTTCGGGCCTGA
MdPP2-B10-AD-F	gtaccagattacgctcatatgATGTCTAAACAAATTACAAGAACCAGAA
MdPP2-B10-AD-R	atgcccacccgggtggaattcTTACATCCTTTTGGGTCTGATCTCA
