# Supplementary material for: The NAC transcription factor MdNAC29 negatively regulates drought tolerance in apple
Source: Front Plant Sci. 2023 Jul 6;14:1173107. doi: 10.3389/fpls.2023.1173107 (PMC10359905; doi:10.3389/fpls.2023.1173107)
Supplement: Supplementary file 5 [file Table_3.xls]

## Sheet: Sheet1
Gene ID	Gene annotatio	Related process
MD09G1080200	proline dehydrogenase 2, mitochondrial-like	ABA/drought stress
MD15G1098800	Responsive to dehydration 22	ABA/Salt/drought stress
MD01G1201000	Responsive to dehydration 29A	ABA/Salt/drought stress
MD15G1081800	bZIP transcription factor，AREB1A	Salt/drought stress
MD01G1158600	dehydration-responsive element binding protein, DREB	Salt/drought stress
MD03G1176000	MYB transcription factor 46	Salt/drought stress
MD05G1082000	bZIP transcription factor，AREB1B	Salt/drought stress
